# Supplementary material for: Identification of the WRKY gene family and functional analysis of two genes in Caragana intermedia
Source: BMC Plant Biol. 2018 Feb 9;18:31. doi: 10.1186/s12870-018-1235-3 (PMC5807834; doi:10.1186/s12870-018-1235-3)
Supplement: Supplementary file 1 — Expression data for CiWRKY genes in different C. intermedia tissues. The expression data were generated via qRT-PCR, and calculations were performed using the 2-ΔCT method; CiEF1α was used as an endogenous control. (XLS 22 kb) [file 12870_2018_1235_MOESM1_ESM.xls]

## Sheet: Sheet1
Table S1 Expression data for CiWRKY genes in different C. intermedia tissues.
Gene	Leaf	Root	Stem
CiWRKY2	0.7812	0.5754	0.6388
CiWRKY3-1	0.9915	0.2612	0.142
CiWRKY3-2	3.424	1.9554	1.2874
CiWRKY6-1	0.1683	0.1321	0.0679
CiWRKY6-2	3.0768	1.3898	1.32714
CiWRKY12	0.0605	0.3771	0.7038
CiWRKY15	0.9147	1.5114	1.4366
CiWRKY17	0.8524	0.9313	0.9847
CiWRKY23	2.035	3.4214	2.3586
CiWRKY26	2.626	1.5066	0.8135
CiWRKY28-1	0.0357	0.1451	0.1771
CiWRKY28-2	0.12756	0.6021	1.8762
CiWRKY30	1.9654	0.2424	0.61
CiWRKY32-1	1.4618	1.3956	0.9289
CiWRKY33-1	1.0635	0.448	0.4593
CiWRKY36	0.0206	0.0293	0.0011
CiWRKY40-1	1.9599	0.6892	0.4518
CiWRKY40-3	1.1679	0.0533	0.4579
CiWRKY40-4	0.032	0.0016	0.02
CiWRKY41-1	0.8483	0.1371	0.4631
CiWRKY48	0.1441	0.3296	0.2723
CiWRKY50	0.3918	0.0653	0.0695
CiWRKY51	1.0044	0.0743	0.1534
CiWRKY56	0.0255	0.2489	2.0826
CiWRKY57	0.795	0.7769	0.41
CiWRKY69-1	0.5078	1.6382	0.6501
CiWRKY70-1	0.83136	0.3455	0.86668
CiWRKY75-1	0.0271	0.2804	0.1847
