# Supplementary material for: Identification of the WRKY gene family and functional analysis of two genes in Caragana intermedia
Source: BMC Plant Biol. 2018 Feb 9;18:31. doi: 10.1186/s12870-018-1235-3 (PMC5807834; doi:10.1186/s12870-018-1235-3)
Supplement: Supplementary file 7 — Expression data for 28 CiWRKY genes with complete ORFs based on drought-treated transcriptome data. (XLS 22 kb) [file 12870_2018_1235_MOESM7_ESM.xls]

## Sheet: Sheet1
Table S2 Expression data for 28 CiWRKY genes with complete ORFs based on drought-treated transcriptome data.
Gene	KorP_Drought_0h	KorP_Drought_1h	KorP_Drought_3h	KorP_Drought_12h
CiWRKY2	19.25	6.66	7.96	10.03
CiWRKY3-1	7.34	5.63	5.01	10.9
CiWRKY3-2	31.73	16.31	18.76	37.74
CiWRKY6-1	1.56	3.53	5.29	5.52
CiWRKY6-2	17.91	12.47	19.19	75.64
CiWRKY12	13.51	5.4	5.33	12.5
CiWRKY15	16.12	21.68	18.42	8.5
CiWRKY17	26.79	35.27	39.61	35.92
CiWRKY23	35.97	53.1	70.08	101.1
CiWRKY26	11.19	33.75	72.75	164.74
CiWRKY28-1	14.29	16.07	34.89	89.73
CiWRKY28-2	0.14	0.41	1.69	4.71
CiWRKY30	14.65	39.78	93.2	29.51
CiWRKY32-1	33.28	22.78	20.86	11.23
CiWRKY33-1	12.12	89.42	90.55	79.03
CiWRKY36	0.16	0.28	1.99	4.28
CiWRKY40-1	10.41	340.1	134.86	158.07
CiWRKY40-3	3.67	15.26	79.26	53.82
CiWRKY40-4	1.03	2	4.46	12.9
CiWRKY41-1	3.78	71.8	76.2	3.07
CiWRKY48	3.29	7.2	13.46	18.79
CiWRKY50	4.98	13	72.33	3.56
CiWRKY51	2.92	3.85	18.22	15.91
CiWRKY56	23.52	25.54	15.36	6.13
CiWRKY57	2.7	5.53	4.02	8.26
CiWRKY69-1	9.78	13.56	9.59	3.52
CiWRKY70-1	3.57	8.58	42.38	75.13
CiWRKY75-1	2.16	4.56	10.83	176.68
