# Supplementary material for: Identification of the WRKY gene family and functional analysis of two genes in Caragana intermedia
Source: BMC Plant Biol. 2018 Feb 9;18:31. doi: 10.1186/s12870-018-1235-3 (PMC5807834; doi:10.1186/s12870-018-1235-3)
Supplement: Supplementary file 8 — Primers employed for qRT-PCR and the analysis of transgenic plant construction. (XLS 27 kb) [file 12870_2018_1235_MOESM8_ESM.xls]

## Sheet: Sheet1
Table S3 Primers employed for qRT-PCR and the analysis of transgenic plant construction.
	qRT-PCR primers	ORF amplification primers
CiWRKY2	ATCATCACCATCCGTCATCCC/ CGTCCACTGCATCTCCCAAA	CATGCCATGGCTGGGATTGATGATAATGT/ GGACTAGTCATATGAGGTCCAAGGGGCA
CiWRKY3-1	TGACCCCAAGAGGAGAAATACA/ CAATGATTCTAGGCTCCGTGAC	GCGTCGACATGTTCAACCGTGGAAATGGA/ CGAGCTCTCTAGCCTTAAACTAGAAACTTAGG
CiWRKY3-2	GAGGGAGATGACTGTGAGCCA/ TCCAAAAGATCAACTTCGCTTC	GCGTCGACATGTCCACCACCAACGCC/ CGAGCTCACTTTATACAATGATTTGCTCTTCTTTC
CiWRKY6-1	CTCCTAATAGCCCTCTACAGTTCC/ GGTTATAAAGTGCCTGACCAAATAT	GCGTCGACATGGTTAGCGAGAGTGGACTCTCC/ CGAGCTCTTCGAATTGCTGATTTTATTGCTT
CiWRKY6-2	TGGCAAAACTGAGTTGGGTAGG/ TCATTGTGGCTTCTGTTGTGGA	GCGTCGACATGGACAAAGGATGGGGACTC/ CGAGCTCGGACTTAGTTTCCAGAAAAGTTGCT
CiWRKY12	GGATTCAGCCATGACGACCT/ CCTCCTCACTTTCACCTTGTTCT	GGGTATGGAAGGAGAGAGAGATG/ GAAAGAGGTAAAACATTCATGTTCA
CiWRKY15	GCGACACCGACACCAAACA/ TACCCGCTGACGAGACCTGA	TATGGCCGTGGAGCTCATG/ TTAAGATGATTCTAGAATGAGATTAGTAGC
CiWRKY17	CAACCCAACAACCACTTAAACAC/ GGTTCGGTTGAGTAAGGAGATGA	GCGTCGACATGGCAGTGGAACTCATGGGGTTCCCAAT/ GGACTAGTCCATCTACGTTGACTCGAACACCAA
CiWRKY23	CGCCATAGCTCCAATATCACC/ TTAGGGAAACCCAAAGAAGACA	GAAGATCTTCATGGAGAAAAAGGAGATGGCTATGA/ GGACTAGTCTCTTCTTTCAACATATGTGAAGGA
CiWRKY26	CTTCTTCAGGCAGCTTAGACACC/ CTCAGCTATGCGATCCGACAA	GCGTCGACATGGCATCTTCTTCAGGCAG/ CGAGCTCTGAAAGAATCCTTCAGCATAACA
CiWRKY28-1	TCTCCACAGCCTCATTTCTCAA/ GCTGATGACGATGATGATACTGC	GTCGACTTCTTCATGTCTGATGAACCTAAA/ ACTAGTGAGTACATGGATCTCTCTCAGTTCT
CiWRKY28-2	GCCACGCTTTTCCTTCTTGAC/ GCTCCTTGGGTATGGACTGTTTT	GCGTCGACATGGAGAATGAGAATAAGGACC/ CGAGCTCGTAATAAGTTCATGGCTCTTGTTT
CiWRKY30	AGAATCAAACATTTTCTGCTTATCAC/ AAATCTATTGGGGAATTGGAGG	CATGCCATGGGAGAGAACATGGAGTTTGA/ GGACTAGTACTTGGAAATTGGGATGAATACC
CiWRKY32-1	CGAGCCAGAGCCAAAACG/ TGCTGCATGTACCACAAGCC	CGGGATCCATGGCTGAACATCGCGGCTCA/ CGAGCTCTGGATTCAGCAAGGCTTAATTTCAA
CiWRKY33-1	AACAACAGCAATGTACCAGCG/ CCTGGGCTTATAAAGTGAATCTGT	GCGTCGACATGACTATGGATGATCATAACTGG/ CGAGCTCAATTTAGAAGTCCTTTGACATAAAT
CiWRKY36	ACAATACTGTAAACTTTGGAGGTCG/ TGAAAAGTAGGGTCCGCTGTG	CGGGATCCTCATATATGGAGTGTGCTTCCG/ CGAGCTCATTAACTGGTATTGTCACTATTATCAGG
CiWRKY40-1	TACAATACAACATACCAAATAGGGGG/ CCTATAGCATGGAAGACTGAGCTGAG	TGCAACATTAATACTTGCCATG/ GAGCCACAGACAGTTCACAAGA
CiWRKY40-3	ACGCTTGACTTGGTTGACAATG/ CAGTGGCAAGTGCTCCTGTG	CGGGATCCATGGAATCAACATGTGTTGATACTT/ CGAGCTCGTGCAATACATGTGTTAATTCACCA
CiWRKY40-4	CTGAAGAGAAAGGCAGAGAGCAAT/ CCTCACATATAAGCTGGTATCGGAT	GCGTCGACATGGAACCAACGTGCATCG/ CGAGCTCTCATCGCTTTTCCACAGAAGTC
CiWRKY41-1	TTCCTTCTTGAGCAGCCTTTT/ GCTTGTTATAGACCCCATCAAACT	GCGTCGACATGGAGAATGACTTGAGCTG/ GGACTAGTATTTCTTGAGTACAATTAGGAGA
CiWRKY48	GTTCCGCTACTTTCGGGTTC/ GTTGTGACATCGCAAAATGGT	GCGTCGACATGGAGGAGAAGAGAGAGAAGTC/ GGACTAGTATCTTTATGATCTTCCTTCTCCAG
CiWRKY50	GACAACAACCAATGGCTACACC/ GCTACTTCGTTGGCTTGATAAAA	GAAGATCTTCATGTCGACAGAGAGAATTCCAAGAG/ GGACTAGTGCAAGAACTTGGGTGAGTGTGC
CiWRKY51	ACCTTCAGCGATACCCGTTAC/ TTGACCTCACTTCTTCTGCCTTAT	CATGCCATGGACTATTATTTTGTAAACCCTC/ GGACTAGTAGCATCAGAATGCACAAAGAAGATT
CiWRKY56	AGGGTGACATTGACTGGGGTAA/ AGATGACGACGAAGCGGAATA	GCGTCGACTCATTAATGGGAGACCCAATGG/ GGACTAGTAAAGTGAGCAGTTTGACGTTACAAG
CiWRKY57	CAGTTGTAGCAGTATTTCTCAGCC/ TCCAAGTAGTCCTTCGTCGGT	GCGTCGACTGTATGGAAGACAAAGACAGAGCAC/ CGAGCTCTATTTCTCTCATCTGTTGCGCATTC
CiWRKY69-1	GCCGGAGACTCGACAGTTCT/ CATCGTCAGCGTCACATCCT	GGACTAGTATCATGTACCACCGTAGATTCAACA/ CGAGCTCTTATCCTGTGATGCCGCC
CiWRKY70-1	GTTAGTGGTGATGACGTTGCTGT/ AGGAACCTCTTCGATCCTTTGAC	GCGTCGACATGAGTGTTCTTTTTCAAGAAAGTG/ GGACTAGTAATTAACTAAAGCAAACGGCTATC
CiWRKY75-1	TCCGATTTCAACGAGTGCTATG/ CCTGCGGTGATCTGAGACAATA	GTCGACATGGAAAATTATTCCATGTTGTT/ ACTAGTTCAAAAGGGAGTGTATATTTGC
